# Supplementary material for: Multifaceted regulation of siderophore synthesis by multiple regulatory systems in Shewanella oneidensis
Source: Commun Biol. 2024 Apr 25;7:498. doi: 10.1038/s42003-024-06193-7 (PMC11045786; doi:10.1038/s42003-024-06193-7)
Supplement: Supplementary file 4 — Supplementary Data [file 42003_2024_6193_MOESM4_ESM.xlsx]

## Sheet: Fig 1
	Fig. 1a
		contents of heme c				siderophore production
	WT	0.782296	0.985331	1.26662	1.06576	1	1.00682	0.974899	1.00558
	ΔputA	0.211235	0.359089	0.154187	0.222828	3.2984	3.43567	3.74674	3.60578
	Δpub	1.01125	0.792499	1.00797	1.00609	0.07836	0.07431	0.07213	0.0754075
	ΔputAΔpub	0.995278	0.996368	0.97421	1.05085	0.0932875	0.08995	0.0882875	0.0897125
	Fig. 1c siderophore production
	WT	Tn-barA	Tn-ssoR	ΔbarA	ΔssoR	ΔbarA/pbarA	ΔssoR/pssoR	ΔbarA/ppub	ΔssoR/ppub
	0.982296	0.261091	0.297125	0.19088	0.237975	0.955593	1.08748	1.14776	1.0919
	0.985331	0.231091	0.2585	0.18422	0.235925	0.845793	0.94611	1.02776	1.1374
	0.966616	0.327091	0.258	0.27624	0.2315	1.19715	0.94428	1.11176	1.1354
	1.06576	0.237091	0.272	0.17918	0.2288	0.867753	0.99552	1.05176	1.0914
	Fig. 1e siderophore production
		WT			ΔssoR			ΔbarA
	DFO(uM):	0	30	60	0	30	60	0	30	60
		118.744	223.626	356.857	44.8771	62.1325	121.397	49.175	72.9738	97.0756
		114.986	248.038	336.087	44.9266	61.1272	116.321	49.728	71.9912	94.476
		107.504	242.605	322.644	42.883	58.6386	113.965	48.625	69.9562	95.6133
		107.537	218.721	322.068	42.9654	57.4849	112.481	51.925	76.0612	94.9634

## Sheet: Fig 3
	Fig. 3a Siderophore production
	WT	ΔuvrY	ΔcsrA	ΔbarAΔcsrA	ΔuvrYΔcsrA	ΔB1ΔB2
	1.05292	0.207175	2.69	2.624	2.692	0.244299
	0.983829	0.22655	2.326	2.54	2.404	0.286223
	0.969266	0.256125	2.554	2.338	2.376	0.285511
	0.993989	0.22645	2.338	2.564	2.736	0.290974
	Fig. 3b RNA levels of CsrB1 and CsrB2
		CsrB1				CsrB2
	WT	1.00671	1.00587	1.21676	0.7715	6.71998	5.9466	5.73649	6.6248
	ΔbarA	0.101676	0.331467	0.154191	0.242875	0.255029	0.129401	0.137573	0.103625
	ΔuvrY	0.025168	0.337647	0.275419	0.336788	0.388003	0.07544	0.218757	0.385363
	Fig. 3c Siderophore production
		ΔuvrY/ppub			ΔuvrY/pcsrB1			ΔuvrY/pcsrB2			ΔcsrA/pcsrA			ΔuvrYΔcsrA/pcsrA
	IPTG(mM):	0	0.1	0.5	0	0.1	0.5	0	0.1	0.5	0	0.1	0.5	0	0.1	0.5
		0.224633	0.646317	1.09873	0.235333	0.480333	0.915611	0.2059	0.778637	1.23699	2.10414	0.820472	0.452702	2.33613	0.99025	0.5094
		0.255811	0.64942	1.13207	0.242444	0.4836	0.943389	0.213971	0.798281	1.29232	2.46344	0.819685	0.555131	2.65266	1.00538	0.599733
		0.279322	0.642833	1.11027	0.242889	0.476667	0.925222	0.210214	0.789441	1.11709	2.33826	0.827559	0.656345	2.66367	0.993125	0.554067
		0.292356	0.631813	1.10907	0.254222	0.465067	0.924222	0.208029	0.775322	1.23039	2.55134	0.832283	0.58731	2.4331	0.998	0.566267
	Fig. 3d
		mRNA level of pubA				pub-LacZ activity
	WT	1.35292	0.783829	0.869266	0.993989	1.01819	1.03124	0.973441	0.977729
	ΔbarA	0.9836	0.9287	0.79044	0.8326	0.303876	0.320581	0.38538	0.306561
	ΔbarAΔcsrA	1.287	1.262	1.145	0.9558	4.63824	4.63606	4.51829	4.44011
	ΔuvrY	1.12273	0.857273	0.87	0.822727	0.304771	0.362447	0.337277	0.350515
	ΔuvrYΔcsrA	1.29273	1.15455	0.862727	1.16545	3.97561	3.95939	3.8259	3.74274
	ΔcsrA	1.32167	1.00667	1.2369	0.94	4.5122	4.41002	4.19225	4.21407
	ΔB1ΔB2	0.730047	0.990178	0.799287	1.00841	0.337831	0.358713	0.414712	0.341187
	Fig. 3f pub-LacZ activity
		GGA				delete GGA				GGA-to-AGA
	WT	105.006	124.425	116.662	138.574	8.40288	8.11731	7.75385	10.676	370.602	391.605	361.016	377.812
	ΔcsrA	394.058	415.06	384.472	401.268	11.8483	11.5628	11.1993	14.1214	427.603	458.606	408.018	424.814

## Sheet: Fig 6
	Fig. 6b Siderophore production
		ΔssoR/pssoR			ΔssoR/pssoR(D52N)			ΔssoR/pssoR(D52E)
	IPTG(mM):	0	0.2	0.5	0	0.2	0.5	0	0.2	0.5
		0.231652	0.667778	0.950576	0.231652	0.703508	0.950576	0.2174	0.63518	0.970755
		0.176452	0.669176	0.902416	0.216452	0.697698	0.902416	0.2124	0.63154	0.94476
		0.213248	0.628168	1.0811	0.213248	0.659352	0.981099	0.209	0.610155	0.956133
		0.218687	0.616984	1.09005	0.218687	0.636776	0.900047	0.2116	0.60424	0.949634
	Fig. 6c pub-LacZ activity
		ΔssoR/pssoR			ΔssoR/pssoR(D52N)			ΔssoR/pssoR(D52E)
	IPTG(mM):	0	0.2	0.5	0	0.2	0.5	0	0.2	0.5
		34.2809	103.379	117.031	40.2683	108.075	122.516	33.2935	108.465	117.312
		41.9958	103.514	123.109	41.3249	109.92	127.396	37.2348	116.688	119.66
		48.7044	102.239	120.352	40.1677	112.335	123.79	33.3669	112.948	119.803
		50.7505	102.507	121.935	41.979	111.514	131.203	37.3312	111.115	112.193

## Sheet: Fig 7
		Fig .7 four states occurrence of the switch residue of SsoRs and VbrRs
			7a SsoRD-RD-D52E	7b VbrRD-RD-D51E	7c SsoRM-RD-D52E	7d VbrRM-RD-D51E	7e SsoRD-RD-D52N	7f VbrRD-RD-D51N	7g SsoRM-RD-D52N	7h VbrRM-RD-D51N
		intermediate state A	1	0	1	46	0	445	0	32
		inner state	2999	3012	2983	2758	3001	2189	2972	449
		outer state	0	0	0	0	0	430	7	2532
		intermediate state B	30	16	78	300	33	157	176	10
		stateA overlaps inner state	0	0	0	5	0	159	0	13
		stateB overlaps inner state	28	6	61	98	31	40	154	8
		total frames:	3002	3022	3001	3001	3003	3022	3001	3002

## Sheet: Fig 8
	Fig. 8b mRNA level of pubA
		WT			ΔssoR			Δfur			ΔssoRΔfur
	DFO(uM):	0	30	60	0	30	60	0	30	60	0	30	60
		0.177667	0.61583	0.844158	0.212733	0.257614	0.406107	1.59321	1.49368	1.62341	0.325564	0.142338	0.188958
		0.365716	0.888891	1.00532	0.15289	0.294416	0.209962	1.68839	1.67952	1.59964	0.223677	0.436816	0.282528
		0.441919	0.64439	1.12618	0.13639	0.186501	0.322466	1.37816	1.43972	1.39976	0.154171	0.140452	0.200435
		0.442024	0.695647	1.02434	0.156652	0.162832	0.357749	1.44468	1.53703	1.48452	0.308509	0.243807	0.347928
	Fig. 8d ssoR-LacZ activity
		WT			ΔssoR			Δfur			ΔssoRΔfur
	DFO(uM):	0	30	60	0	30	60	0	30	60	0	30	60
		155.383	246.996	399.843	283.345	446.072	713.306	428.007	437.498	431.228	510.202	507.266	560.562
		163.625	264.272	393.661	285.3	435.716	714.021	403.075	422.286	443.27	559.463	549.163	559.855
		157.813	236.006	382.566	285.511	434.237	710.453	397.925	409.789	406.507	517.018	551.906	577.079
		167.27	262.899	382.989	278.59	452.253	724.478	404.078	422.867	409.73	519.294	540.653	533.337

## Sheet: Fig S4
	Fig. S3a Curve of growth (OD600)
	time(h)	WT			ΔcsrA			ΔcsrA/pcsrA-0(mM IPTG)			ΔcsrA/pcsrA-0.1(mM IPTG)
	0	0.012	0.013	0.012	0.011	0.007	0.012	0.0143	0.0091	0.0156	0.01	0.007	0.006
	1	0.035	0.036	0.035	0.0208	0.0192	0.0212	0.02704	0.02496	0.02756	0.04	0.037	0.036
	2	0.072	0.082	0.091	0.034	0.0312	0.034	0.0442	0.04056	0.0442	0.071	0.057	0.05
	3	0.157	0.218	0.224	0.0544	0.0468	0.0512	0.07072	0.06084	0.06656	0.206	0.174	0.145
	4	0.456	0.487	0.488	0.1292	0.1188	0.1168	0.16796	0.15444	0.15184	0.441	0.346	0.366
	5	0.775	0.807	0.806	0.2492	0.2368	0.2504	0.32396	0.30784	0.32552	0.705	0.612	0.628
	6	0.948	1.036	1.008	0.36	0.35	0.356	0.468	0.455	0.4628	0.934	0.841	0.884
	7	1.131	1.195	1.175	0.4384	0.4324	0.4368	0.56992	0.56212	0.56784	1.07	1.007	1.092
	8	1.241	1.302	1.28	0.4604	0.48	0.4752	0.62452	0.624	0.63076	1.161	1.128	1.22
	9	1.314	1.374	1.37	0.4856	0.502	0.4864	0.63128	0.6526	0.63232	1.238	1.216	1.323
	10	1.37	1.441	1.42	0.5156	0.5028	0.4836	0.67028	0.65364	0.62868	1.302	1.275	1.339
	11	1.452	1.516	1.506	0.5232	0.4704	0.5696	0.69516	0.68152	0.67048	1.349	1.328	1.416
		Fig. S3b mRNA level of pubA
		ΔcsrB1ΔcsrB2/pcsrB			ΔcsrB1ΔcsrB2/pcsrB			ΔcsrA/pcsrA
	IPTG(mM):	0	0.1	0.5	0	0.1	0.5	0	0.1	0.5
		1.1576	1.19489	1.08601	0.955888	0.827313	0.933526	1.02679	1.16781	1.14959
		0.880777	0.86028	1.00245	0.945788	0.993265	0.849041	1.28331	0.957785	1.01084
		0.851725	1.08339	0.891128	0.94095	0.84532	1.13706	0.9395	0.950265	0.95023
		0.906325	0.85375	0.998839	0.800738	0.956139	1.04018	1.00586	1.25907	0.974951
	Fig. S3c activity of arcA promoter (ParcA)
	WT	ΔuvrY	ΔcsrA	ΔB1ΔB2
	157.537	182.3	168.204	171.011
	166.719	175.899	158.293	169.779
	148.95	158.837	172.683	153.759
	168.753	150.159	169.714	145.389
